# Supplementary material for: FeOOH Nanosheets Coupled with ZnCdS Nanoparticles for Highly Improved Photocatalytic Degradation of Organic Dyes and Tetracycline in Water
Source: Molecules. 2024 Jun 19;29(12):2913. doi: 10.3390/molecules29122913 (PMC11206779; doi:10.3390/molecules29122913)
Supplement: Supplementary file 1 [file molecules-29-02913-s001.zip]

Archive with 1 entries (1 files):
- molecules-3037460-supplementary.pdf
